# Supplementary material for: Efficacy of Guardian Cap Soft-Shell Padding on Head Impact Kinematics in American Football: Pilot Findings
Source: Int J Environ Res Public Health. 2023 Oct 28;20(21):6991. doi: 10.3390/ijerph20216991 (PMC10650906; doi:10.3390/ijerph20216991)
Supplement: Supplementary file 1 [file ijerph-20-06991-s001.zip]

Archive with 1 entries (1 files):
- ijerph-2624988-supplementary.pdf
